# Supplementary material for: Two new species of Karschia Walter, 1889 from Xizang, China (Solifugae, Karschiidae)
Source: Biodivers Data J. 2024 Sep 12;12:e129933. doi: 10.3897/BDJ.12.e129933 (PMC11413510; doi:10.3897/BDJ.12.e129933)
Supplement: XML Treatment for Karschia (Karschia) shannan [file BDJ.12.e129933-treatment1.xml]

<!DOCTYPE tp:taxon-treatment
  PUBLIC "-//TaxonX//DTD Taxonomic Treatment Publishing DTD v0 20100105//EN" "tax-treatment-NSO.dtd">
<tp:taxon-treatment xmlns:tp="http://www.plazi.org/taxpub"><tp:treatment-meta><mixed-citation publication-type="journal"><person-group><name><surname>Fan</surname><given-names>Wenlong</given-names></name><name><surname>Zhang</surname><given-names>Chao</given-names></name><name><surname>Zhang</surname><given-names>Feng</given-names></name></person-group><article-title>Two new species of <italic><tp:taxon-name><tp:taxon-name-part taxon-name-part-type="genus" reg="Karschia">Karschia</tp:taxon-name-part></tp:taxon-name></italic> Walter, 1889 from Xizang, China (<tp:taxon-name><tp:taxon-name-part taxon-name-part-type="order">Solifugae</tp:taxon-name-part></tp:taxon-name>, <tp:taxon-name><tp:taxon-name-part taxon-name-part-type="family">Karschiidae</tp:taxon-name-part></tp:taxon-name>)</article-title><source>Biodivers Data J</source><day>12</day><month>09</month><year>2024</year><volume>12</volume><pub-id pub-id-type="doi">10.3897/BDJ.12.e129933</pub-id></mixed-citation></tp:treatment-meta><tp:nomenclature><tp:taxon-name><object-id xmlns:xlink="http://www.w3.org/1999/xlink" content-type="arpha" xlink:type="simple">E82E9A5B-819E-5DAD-B375-C64783BAD1CF</object-id><tp:taxon-name-part taxon-name-part-type="genus">Karschia</tp:taxon-name-part> (<tp:taxon-name-part taxon-name-part-type="subgenus">Karschia</tp:taxon-name-part>) <tp:taxon-name-part taxon-name-part-type="species">shannan</tp:taxon-name-part><object-id xmlns:xlink="http://www.w3.org/1999/xlink" content-type="zoobank" xlink:type="simple" object-id-type="ZooBank">86A99BAB-8D68-4E65-8AEA-EF0237744532</object-id></tp:taxon-name><tp:taxon-status xmlns:xlink="http://www.w3.org/1999/xlink" xlink:type="simple">sp. nov.</tp:taxon-status></tp:nomenclature><tp:treatment-sec sec-type="materials"><title>Materials</title><list list-type="alpha-lower" list-content="occurrences"><list-item><p><bold>Type status:</bold> <named-content xmlns:xlink="http://www.w3.org/1999/xlink" content-type="dwc:typeStatus" xlink:type="simple">Holotype</named-content>. <bold>Occurrence:</bold> recordedBy: <named-content xmlns:xlink="http://www.w3.org/1999/xlink" content-type="dwc:recordedBy" xlink:type="simple">Xiangbo Guo</named-content>; sex: <named-content xmlns:xlink="http://www.w3.org/1999/xlink" content-type="dwc:sex" xlink:type="simple">male</named-content>; lifeStage: <named-content xmlns:xlink="http://www.w3.org/1999/xlink" content-type="dwc:lifeStage" xlink:type="simple">adult</named-content>; occurrenceID: <named-content xmlns:xlink="http://www.w3.org/1999/xlink" content-type="dwc:occurrenceID" xlink:type="simple">1C596901-1780-5A92-8615-CB5AC70B46E9</named-content>; <bold>Taxon:</bold> scientificName: <named-content xmlns:xlink="http://www.w3.org/1999/xlink" content-type="dwc:scientificName" xlink:type="simple"><tp:taxon-name><tp:taxon-name-part taxon-name-part-type="genus" reg="Karschia">Karschia</tp:taxon-name-part> (<tp:taxon-name-part taxon-name-part-type="subgenus" reg="Karschia">Karschia</tp:taxon-name-part>) <tp:taxon-name-part taxon-name-part-type="species" reg="shannan">shannan</tp:taxon-name-part></tp:taxon-name></named-content>; <bold>Location:</bold> country: <named-content xmlns:xlink="http://www.w3.org/1999/xlink" content-type="dwc:country" xlink:type="simple">China</named-content>; stateProvince: <named-content xmlns:xlink="http://www.w3.org/1999/xlink" content-type="dwc:stateProvince" xlink:type="simple">Xizang Autonomous Region</named-content>; county: <named-content xmlns:xlink="http://www.w3.org/1999/xlink" content-type="dwc:county" xlink:type="simple">Gongga</named-content>; municipality: <named-content xmlns:xlink="http://www.w3.org/1999/xlink" content-type="dwc:municipality" xlink:type="simple">Shannan</named-content>; locality: <named-content xmlns:xlink="http://www.w3.org/1999/xlink" content-type="dwc:locality" xlink:type="simple">Jiangtang Town</named-content>; verbatimElevation: <named-content xmlns:xlink="http://www.w3.org/1999/xlink" content-type="dwc:verbatimElevation" xlink:type="simple">3560 m</named-content>; verbatimCoordinates: <named-content xmlns:xlink="http://www.w3.org/1999/xlink" content-type="dwc:verbatimCoordinates" xlink:type="simple">29.3213°N, 90.6874°E</named-content>; <bold>Identification:</bold> identifiedBy: <named-content xmlns:xlink="http://www.w3.org/1999/xlink" content-type="dwc:identifiedBy" xlink:type="simple">Wenlong Fan</named-content>; <bold>Event:</bold> year: <named-content xmlns:xlink="http://www.w3.org/1999/xlink" content-type="dwc:year" xlink:type="simple">2023</named-content>; month: <named-content xmlns:xlink="http://www.w3.org/1999/xlink" content-type="dwc:month" xlink:type="simple">July</named-content>; day: <named-content xmlns:xlink="http://www.w3.org/1999/xlink" content-type="dwc:day" xlink:type="simple">6</named-content>; <bold>Record Level:</bold> language: <named-content xmlns:xlink="http://www.w3.org/1999/xlink" content-type="dwc:language" xlink:type="simple">English</named-content>; institutionID: <named-content xmlns:xlink="http://www.w3.org/1999/xlink" content-type="dwc:institutionID" xlink:type="simple">the Museum of Hebei University (MHBU)</named-content>; institutionCode: <named-content xmlns:xlink="http://www.w3.org/1999/xlink" content-type="dwc:institutionCode" xlink:type="simple">MHBU-Sol-XZ2023070601</named-content></p></list-item><list-item><p><bold>Type status:</bold> <named-content xmlns:xlink="http://www.w3.org/1999/xlink" content-type="dwc:typeStatus" xlink:type="simple">Paratype</named-content>. <bold>Occurrence:</bold> recordedBy: <named-content xmlns:xlink="http://www.w3.org/1999/xlink" content-type="dwc:recordedBy" xlink:type="simple">Xiangbo Guo</named-content>; sex: <named-content xmlns:xlink="http://www.w3.org/1999/xlink" content-type="dwc:sex" xlink:type="simple">1 male, 1 female</named-content>; lifeStage: <named-content xmlns:xlink="http://www.w3.org/1999/xlink" content-type="dwc:lifeStage" xlink:type="simple">adult</named-content>; occurrenceID: <named-content xmlns:xlink="http://www.w3.org/1999/xlink" content-type="dwc:occurrenceID" xlink:type="simple">F48EB559-A918-5B3B-933C-9E7D9F1C91AC</named-content>; <bold>Taxon:</bold> scientificName: <named-content xmlns:xlink="http://www.w3.org/1999/xlink" content-type="dwc:scientificName" xlink:type="simple"><tp:taxon-name><tp:taxon-name-part taxon-name-part-type="genus" reg="Karschia">Karschia</tp:taxon-name-part> (<tp:taxon-name-part taxon-name-part-type="subgenus" reg="Karschia">Karschia</tp:taxon-name-part>) <tp:taxon-name-part taxon-name-part-type="species" reg="shannan">shannan</tp:taxon-name-part></tp:taxon-name></named-content>; <bold>Location:</bold> country: <named-content xmlns:xlink="http://www.w3.org/1999/xlink" content-type="dwc:country" xlink:type="simple">China</named-content>; stateProvince: <named-content xmlns:xlink="http://www.w3.org/1999/xlink" content-type="dwc:stateProvince" xlink:type="simple">Xiang Autonomous Region</named-content>; county: <named-content xmlns:xlink="http://www.w3.org/1999/xlink" content-type="dwc:county" xlink:type="simple">Gongga</named-content>; municipality: <named-content xmlns:xlink="http://www.w3.org/1999/xlink" content-type="dwc:municipality" xlink:type="simple">Shannan</named-content>; locality: <named-content xmlns:xlink="http://www.w3.org/1999/xlink" content-type="dwc:locality" xlink:type="simple">Jiangtang Town</named-content>; verbatimElevation: <named-content xmlns:xlink="http://www.w3.org/1999/xlink" content-type="dwc:verbatimElevation" xlink:type="simple">3560 m</named-content>; verbatimCoordinates: <named-content xmlns:xlink="http://www.w3.org/1999/xlink" content-type="dwc:verbatimCoordinates" xlink:type="simple">29.3213°N, 90.6874°E</named-content>; <bold>Identification:</bold> identifiedBy: <named-content xmlns:xlink="http://www.w3.org/1999/xlink" content-type="dwc:identifiedBy" xlink:type="simple">Wenlong Fan</named-content>; <bold>Event:</bold> year: <named-content xmlns:xlink="http://www.w3.org/1999/xlink" content-type="dwc:year" xlink:type="simple">2023</named-content>; month: <named-content xmlns:xlink="http://www.w3.org/1999/xlink" content-type="dwc:month" xlink:type="simple">July</named-content>; day: <named-content xmlns:xlink="http://www.w3.org/1999/xlink" content-type="dwc:day" xlink:type="simple">6</named-content>; <bold>Record Level:</bold> language: <named-content xmlns:xlink="http://www.w3.org/1999/xlink" content-type="dwc:language" xlink:type="simple">English</named-content>; institutionID: <named-content xmlns:xlink="http://www.w3.org/1999/xlink" content-type="dwc:institutionID" xlink:type="simple">the Museum of Hebei University (MHBU)</named-content>; institutionCode: <named-content xmlns:xlink="http://www.w3.org/1999/xlink" content-type="dwc:institutionCode" xlink:type="simple">1 male MHBU-Sol-XZ2023070602 1 female MHBU-Sol-XZ2023070603</named-content></p></list-item></list></tp:treatment-sec><tp:treatment-sec sec-type="Description"><title>Description</title><p>Adult male (holotype) (Fig. <xref ref-type="fig" rid="F11737375">1</xref>A, B, Figs <xref ref-type="fig" rid="F11737377">2</xref>, <xref ref-type="fig" rid="F11737381">3</xref>, Fig. <xref ref-type="fig" rid="F12019234">10</xref>A, B and E).</p><p><bold>Measurements.</bold> Total body length 19.16, CH 1.84, CL 5.67, CW 1.72, PL 2.67, PW 3.31, A/CP 6.84, CL/CH 3.08. Pedipalp 19.42 (4.21, 6.80, 4.28, 1.14), leg Ⅰ 14.45 (2.97, 4.17, 2.48, 1.20), leg Ⅱ 12.74 (2.81, 3.25, 1.98, 0.98), leg Ⅲ 16.06 (3.51 4.34, 2.35, 0.96), leg Ⅳ 23.06 (4.33, 7.04, 3.63, 1.72).</p><p><bold>Coloration.</bold> General body colouration pale yellowish with opisthosoma slightly darker; a chestnut pigmentation may be present on distal areas of the propeltidium, on the pedipalps (from the femur to the tarsus) and dorsal surface of the legs (from the femur to the tarsus) (Fig. <xref ref-type="fig" rid="F11737375">1</xref>A and B). Cheliceral manus predominantly yellowish, with some black areas and, in retrolateral view, with three black longitudinal stripes; cheliceral fingers with apices burnt umber (Fig. <xref ref-type="fig" rid="F11737377">2</xref>A and B). Opisthosomal tergites black and the side of sternites black (Fig. <xref ref-type="fig" rid="F11737375">1</xref>A and B).</p><p><bold>Prosoma.</bold> Propeltidium wider than long (i.e. ratio of PL/PH 0.81), with very thin, ﬁliform hair-like setae and some bifurcated tip setae of different sizes perpendicular to the surface of the propeltidium (Fig. <xref ref-type="fig" rid="F11737377">2</xref>D). Anterior arci with four spiniform setae of different sizes on each side of ocular tubercle; posterior arci bears a row of 12 longer, thin, ﬁliform setae (partial shedding) (Fig. <xref ref-type="fig" rid="F11737377">2</xref>D). Ocular tubercle with four anterior medial spiniform setae, one central medial spiniform seta and two posterior medial spiniform setae (Fig. <xref ref-type="fig" rid="F11737377">2</xref>D). Lateral lobes partially fused to the propeltidium and each lobe with one spiniform seta (Fig. <xref ref-type="fig" rid="F11737377">2</xref>D). Mesopeltidium and metapeltidium wider than long; mesopeltidium rhomboidal; metapeltidium rectangular.</p><p><bold>Cheliceral dentition and processes.</bold> Fixed finger with median teeth series comprising three primary teeth (FP, FM and FD), graded as FD﹤FP﹤FM, plus two secondary FSM teeth and two secondary FSD teeth; profondal teeth series with four teeth (a very reduced PFM, a tiny PFP, two tiny PFSP) (not annotated on Figs.); retrofondal teeth series with four teeth (RFA, RFM, RFP, RFSP); mucron with a small dorsal crest and apex (FT tooth) curved and hook-shaped (Fig. <xref ref-type="fig" rid="F11737377">2</xref>A, B, Fig. <xref ref-type="fig" rid="F11737381">3</xref>A and B). Movable ﬁnger with median teeth series comprising two primary teeth (MM and MP), plus two secondary MSM and three MSP teeth; mucron with a centrally depressed prolateral flange (Fig. <xref ref-type="fig" rid="F11737377">2</xref>A, B, Fig. <xref ref-type="fig" rid="F11737381">3</xref>A and B).</p><p><bold>Cheliceral setose areas and stridulatory plate.</bold> Retrolateral and dorsal surface of the manus with large bifurcated tip setae and short simple tip bristle-like setae (<italic>rlm</italic> series); retrolateral and dorsal surfaces of the ﬁxed ﬁnger with simple tip setae of different sizes (<italic>rlf</italic> series) (Fig. <xref ref-type="fig" rid="F11737377">2</xref>A and Fig. <xref ref-type="fig" rid="F11737381">3</xref>A); prolateral surface with an array of setal types, as follows: proventral distal setae (<italic>pvd</italic>) consisting of two rows of plumose setae, the ventral-most reaching the distal PFSP tooth and the dorsal-most reaching the prolateral interdigital condyle (<italic>pic</italic>); two <italic>fcp</italic> (<italic>i.e.</italic> modified <italic>pvd</italic>); proventral subdistal setae (<italic>pvsd</italic> comb) forming a single row with about 13–15 spindly setae; the promedial setae (<italic>pm</italic>) series made up of thin, barbed, simple tipped bristle-like setae; the proximal prodorsal area is covered with some long, simple tipped, non-barbed bristle-like setae (<italic>pdp</italic>); stridulatory apparatus with 4 well-developed ridges occupying the anterior ventral region of the stridulatory plate (Fig. <xref ref-type="fig" rid="F11737377">2</xref>B and Fig. <xref ref-type="fig" rid="F11737381">3</xref>B). Distal limit of the prolateral setose area of the movable finger reaching the MSM tooth; movable finger prodorsal (<italic>mpd</italic>) setal series consisting of plumose setae arranged in a rather staggered row, adjacent to abundant non-plumose setae of the movable finger promedial (<italic>mpm</italic>) and proventral (<italic>mpv</italic>) setal series (Fig. <xref ref-type="fig" rid="F11737377">2</xref>B and Fig. <xref ref-type="fig" rid="F11737381">3</xref>B).</p><p><bold>Cheliceral flagellar complex.</bold> Of the composite type, sessile, without fringe, but with a very small lateral apophysis (Fig. <xref ref-type="fig" rid="F11737377">2</xref>C and Fig. <xref ref-type="fig" rid="F11737381">3</xref>E). Flagellum rotatable, long, rolled and structure immovably attached prodorsally to the fixed finger (Fig. <xref ref-type="fig" rid="F11737377">2</xref>B and Fig. <xref ref-type="fig" rid="F11737381">3</xref>B). Two medium-length flagellar complex plumose (<italic>fcp</italic>) setae located ventrally to the flagellum and two swollen-based flagellar complex spiniform (<italic>fcs</italic>) setae arising dorsoproximally to the flagellar attachment point (Fig. <xref ref-type="fig" rid="F11737377">2</xref>B, C, Fig. <xref ref-type="fig" rid="F11737381">3</xref>B and E).</p><p><bold>Opisthosoma.</bold> Entire surface covered with almost adpressed fine setae and numerous long, curved, bifurcate setae and tergites with abundant setae. Sternite Ⅲ with two posterior paramedian groups of needle-like ctenidia, being gradually larger towards the posterior margin (Fig. <xref ref-type="fig" rid="F11737377">2</xref>E and Fig. <xref ref-type="fig" rid="F11737381">3</xref>H); sternite Ⅳ with a row of 13 short and thick columnar ctenidia (Fig. <xref ref-type="fig" rid="F11737377">2</xref>F and Fig. <xref ref-type="fig" rid="F11737381">3</xref>I).</p><p><bold>Pedipalps</bold>. All segment covered with short fine setae and long, thick setae. Tarsus ventrally with nine short strong spines without symmetrical arrangement; metatarsus with seven ventral spines, 2/1/2/1/1 pattern and with densely packed papillae (Fig. <xref ref-type="fig" rid="F12019234">10</xref>A and B).</p><p><bold>Legs.</bold> Totally covered with long, thick setae and short setae. Leg Ⅰ spineless with two small claws. Tibiae Ⅱ, Ⅲ and Ⅳ with a pair of distal spiniform setae ventrally, tibiae Ⅱ and Ⅲ each with one distal spiniform seta dorsally. Metatarsi Ⅱ and Ⅲ with a series of three dorsal spiniform setae, a pair of distal spiniform setae ventrally and some paired short, thick, spiniform setae over their entire ventral surface, metatarsus Ⅳ also with these paired spiniform setae over its entire ventral surface and two distal spiniform setae ventrally. Additionally, ventral coxae of leg Ⅲ with special tubular setae (Fig. <xref ref-type="fig" rid="F12019234">10</xref>E): which are absent in other congeners, instead with only fine and bifurcate setae (e.g. Fig. <xref ref-type="fig" rid="F12019234">10</xref>F).</p><p><bold>Adult female</bold> (paratype female) (Fig. <xref ref-type="fig" rid="F11737375">1</xref>C, D, Figs <xref ref-type="fig" rid="F11737381">3</xref>, <xref ref-type="fig" rid="F11737379">4</xref>). Mostly same as males, except where noted.</p><p><bold>Measurements.</bold> Total body length 18.02, CH 2.36, CL 6.51, CW 2.01, PL 2.65, PW 4.36, A/CP 5.28, CL/CH 2.76. Pedipalp 15.62 (3.01, 4.74, 3.64, 1.39), leg Ⅰ 11.03 (2.41, 3.42, 2.03, 0.89), leg Ⅱ 9.37 (1.60, 2.59, 1.09, 0.93), leg Ⅲ 12.94 (2.79, 3.12, 1.73, 1.13), leg Ⅳ 21.74 (4.56, 6.09, 3.65, 1.53).</p><p><bold>Coloration.</bold> General body colouration as the male (Fig. <xref ref-type="fig" rid="F11737375">1</xref>C and D).</p><p><bold>Cheliceral dentition and processes.</bold> Fixed finger with median teeth series comprising three well-developed primary teeth (FP, FM and FD), FD tooth smaller, while FM and FP similarly sized, plus two secondary FSD and two FSM teeth, all secondary teeth smaller than primary teeth, distal-most of each pair smallest; retrofondal teeth series uninterrupted with five teeth (RFSP, RFP, RFM, two RFA); profondal teeth series with five teeth (three PFSP, PFP, PFM) (Fig. <xref ref-type="fig" rid="F11737381">3</xref>C, D, Fig. <xref ref-type="fig" rid="F11737379">4</xref>A, B and C). Movable ﬁnger with median teeth series comprising two primary teeth (MM and MP), both similar in size, plus four secondary MST, two secondary MSM and three secondary MSP teeth (Fig. <xref ref-type="fig" rid="F11737381">3</xref>C, D, Fig. <xref ref-type="fig" rid="F11737379">4</xref>A, B and D).</p><p><bold>Opisthosoma.</bold> Genital operculum typical triangular-shaped and with no clear demarcation between the plates; the rear edge of the genital sternite not chitinised and without clear opening (Fig. <xref ref-type="fig" rid="F11737381">3</xref>F and Fig. <xref ref-type="fig" rid="F11737379">4</xref>F). Sternite Ⅲ without ctenidia; only sternite Ⅳ with a row of 16 long and needle-like ctenidia, extending across the entirety of the adjacent sternite, reaching its posteror border. (Fig. <xref ref-type="fig" rid="F11737381">3</xref>G and Fig. <xref ref-type="fig" rid="F11737379">4</xref>G).</p><p><bold>Pedipalps</bold>. Tarsus and metatarsus without spines and papillae.</p><p><bold>Legs.</bold> Coxae of leg Ⅲ without special tubular setae.</p></tp:treatment-sec><tp:treatment-sec sec-type="Diagnosis"><title>Diagnosis</title><p><italic><tp:taxon-name><tp:taxon-name-part taxon-name-part-type="genus" reg="Karschia">Karschia</tp:taxon-name-part><tp:taxon-name-part taxon-name-part-type="species" reg="shannan">shannan</tp:taxon-name-part></tp:taxon-name></italic> sp. nov. differs in the male from all <italic><tp:taxon-name><tp:taxon-name-part taxon-name-part-type="genus" reg="Karschia">Karschia</tp:taxon-name-part></tp:taxon-name></italic> species by the ventral coxae of leg Ⅲ with special tubular setae (Fig. <xref ref-type="fig" rid="F12019234">10</xref>E). The new species can be further diagnosed by their pedipalpal metatarsi with densely packed papillae (Fig. <xref ref-type="fig" rid="F12019234">10</xref>B), the apex of their cheliceral fixed finger (FT) tapering (Fig. <xref ref-type="fig" rid="F11737377">2</xref>B and Fig. <xref ref-type="fig" rid="F11737381">3</xref>B), the reduced number of ctenidia on sternite Ⅳ - only with 13 short and thick columnar ctenidia (Fig. <xref ref-type="fig" rid="F11737377">2</xref>F and Fig. <xref ref-type="fig" rid="F11737381">3</xref>I) and flagellum proximally with a small lateral apophysis; flagellar complex plumose setae (<italic>fcp</italic>) medium-length (Fig. <xref ref-type="fig" rid="F11737377">2</xref>B, C, Fig. <xref ref-type="fig" rid="F11737381">3</xref>B and E). Females can diagnosed by the genital operculum, which, although typically triangular-shaped, has no clear demarcation between the genital plates, while the genital opening is not visible between, nor distal to the genital plates (Fig. <xref ref-type="fig" rid="F11737379">4</xref>F and Fig. <xref ref-type="fig" rid="F11737381">3</xref>F). Otherwise, females have long (i.e. reaching the posterior border of the adjacent sternite) and needle-like ctenidia on sternite Ⅳ (Fig. <xref ref-type="fig" rid="F11737379">4</xref>G and Fig. <xref ref-type="fig" rid="F11737381">3</xref>G).</p></tp:treatment-sec><tp:treatment-sec sec-type="Etymology"><title>Etymology</title><p>Noun in apposition, taken from Shannan City where this type materials of the new species were collected.</p></tp:treatment-sec><tp:treatment-sec sec-type="Distribution"><title>Distribution</title><p>China (Xizang) (Fig. <xref ref-type="fig" rid="F11737373">5</xref>).</p></tp:treatment-sec><tp:treatment-sec><!--Section generated to contain objects referenced in tp:taxon-treatment.--><fig id="F11737375" position="float" orientation="portrait"><object-id xmlns:xlink="http://www.w3.org/1999/xlink" content-type="arpha" xlink:type="simple">391F7E5D-8627-5D19-A97B-18B03E83EED6</object-id><object-id xmlns:xlink="http://www.w3.org/1999/xlink" content-type="doi" xlink:type="simple">10.3897/BDJ.12.e129933.figure1</object-id><label>Figure 1.</label><caption><p>Habitus. <tp:taxon-name><tp:taxon-name-part taxon-name-part-type="genus" reg="Karschia">Karschia</tp:taxon-name-part> (<tp:taxon-name-part taxon-name-part-type="subgenus" reg="Karschia">Karschia</tp:taxon-name-part>) <tp:taxon-name-part taxon-name-part-type="species" reg="shannan">shannan</tp:taxon-name-part></tp:taxon-name> sp. nov., habitus: <bold>A, B</bold> Male holotype; <bold>C, D</bold> Female paratype. Scale bars: 8 mm.</p></caption><graphic xmlns:xlink="http://www.w3.org/1999/xlink" xlink:href="bdj-12-e129933-g001.jpg" position="float" id="oo_1070720.jpg" orientation="portrait" xlink:type="simple"><uri content-type="original_file" xlink:type="simple">https://binary.pensoft.net/fig/1070720</uri></graphic></fig><fig id="F11737377" position="float" orientation="portrait"><object-id xmlns:xlink="http://www.w3.org/1999/xlink" content-type="arpha" xlink:type="simple">BB8B327C-F423-582D-9CB5-733322461F1E</object-id><object-id xmlns:xlink="http://www.w3.org/1999/xlink" content-type="doi" xlink:type="simple">10.3897/BDJ.12.e129933.figure2</object-id><label>Figure 2.</label><caption><p><tp:taxon-name><tp:taxon-name-part taxon-name-part-type="genus" reg="Karschia">Karschia</tp:taxon-name-part> (<tp:taxon-name-part taxon-name-part-type="subgenus" reg="Karschia">Karschia</tp:taxon-name-part>) <tp:taxon-name-part taxon-name-part-type="species" reg="shannan">shannan</tp:taxon-name-part></tp:taxon-name> sp. nov., male holotype: <bold>A</bold> Left chelicerae, retrolateral aspect; <bold>B</bold> Left chelicerae, prolateral aspect; <bold>C</bold> Flagellar complex (inset with magnified view of apophysis), prolateral aspect; <bold>D</bold> Propeltidium, dorsal aspect; <bold>E</bold> Ctenidia on sternite Ⅲ, ventral aspect; <bold>F</bold> Ctenidia on sternite IV, ventral aspect. Scale bars = 1.0 mm (A, B, D); 0.5 mm (C, E, F).</p></caption><graphic xmlns:xlink="http://www.w3.org/1999/xlink" xlink:href="bdj-12-e129933-g002.jpg" position="float" id="oo_1070721.jpg" orientation="portrait" xlink:type="simple"><uri content-type="original_file" xlink:type="simple">https://binary.pensoft.net/fig/1070721</uri></graphic></fig><fig id="F11737381" position="float" orientation="portrait"><object-id xmlns:xlink="http://www.w3.org/1999/xlink" content-type="arpha" xlink:type="simple">C570C364-85DB-5AB2-841E-A97895B93916</object-id><object-id xmlns:xlink="http://www.w3.org/1999/xlink" content-type="doi" xlink:type="simple">10.3897/BDJ.12.e129933.figure3</object-id><label>Figure 3.</label><caption><p><tp:taxon-name><tp:taxon-name-part taxon-name-part-type="genus" reg="Karschia">Karschia</tp:taxon-name-part> (<tp:taxon-name-part taxon-name-part-type="subgenus" reg="Karschia">Karschia</tp:taxon-name-part>) <tp:taxon-name-part taxon-name-part-type="species" reg="shannan">shannan</tp:taxon-name-part></tp:taxon-name> sp. nov.: <bold>A</bold> Male left chelicera, retrolateral aspect; <bold>B</bold> Male left chelicera, prolateral aspect; <bold>C</bold> Female left chelicera, retrolateral aspect; <bold>D</bold> Female left chelicera, prolateral aspect; <bold>E</bold> Male flagellum and <italic>fcs.</italic> <bold>F</bold> Female genital operculum, ventral aspect; <bold>G</bold> Female ctenidia on sternite IV, ventral aspect; <bold>H</bold> Male ctenidia on sternite Ⅲ, ventral aspect; <bold>I</bold> Male ctenidia on sternite IV, ventral aspect. Scale bars = 1.0 mm (A–D); 0.5 mm (E–I).</p></caption><graphic xmlns:xlink="http://www.w3.org/1999/xlink" xlink:href="bdj-12-e129933-g003.jpg" position="float" id="oo_1070723.jpg" orientation="portrait" xlink:type="simple"><uri content-type="original_file" xlink:type="simple">https://binary.pensoft.net/fig/1070723</uri></graphic></fig><fig id="F12019234" position="float" orientation="portrait"><object-id xmlns:xlink="http://www.w3.org/1999/xlink" content-type="arpha" xlink:type="simple">1A0F087C-1CDE-5BD0-BE22-42C3DF7BDA46</object-id><object-id xmlns:xlink="http://www.w3.org/1999/xlink" content-type="doi" xlink:type="simple">10.3897/BDJ.12.e129933.figure10</object-id><label>Figure 10.</label><caption><p><bold>A, B, E.</bold> <tp:taxon-name><tp:taxon-name-part taxon-name-part-type="genus" reg="Karschia">Karschia</tp:taxon-name-part> (<tp:taxon-name-part taxon-name-part-type="subgenus" reg="Karschia">Karschia</tp:taxon-name-part>) <tp:taxon-name-part taxon-name-part-type="species" reg="shannan">shannan</tp:taxon-name-part></tp:taxon-name> <bold>sp. nov.</bold>, holotype male. <bold>C, D, F.</bold> <tp:taxon-name><tp:taxon-name-part taxon-name-part-type="genus" reg="Karschia">Karschia</tp:taxon-name-part> (<tp:taxon-name-part taxon-name-part-type="subgenus" reg="Karschia">Karschia</tp:taxon-name-part>) <tp:taxon-name-part taxon-name-part-type="species" reg="trisetalis">trisetalis</tp:taxon-name-part></tp:taxon-name> <bold>sp. nov.</bold>, holotype male. <bold>A–D</bold>. Left pedipalpal metatarsus and tarsus. <bold>E, F.</bold> coxa of leg Ⅲ.</p></caption><graphic xmlns:xlink="http://www.w3.org/1999/xlink" xlink:href="bdj-12-e129933-g010.jpg" position="float" id="oo_1123773.jpg" orientation="portrait" xlink:type="simple"><uri content-type="original_file" xlink:type="simple">https://binary.pensoft.net/fig/1123773</uri></graphic></fig><fig id="F11737379" position="float" orientation="portrait"><object-id xmlns:xlink="http://www.w3.org/1999/xlink" content-type="arpha" xlink:type="simple">9D4D1070-B598-5A4B-8D24-34BF39A59FB6</object-id><object-id xmlns:xlink="http://www.w3.org/1999/xlink" content-type="doi" xlink:type="simple">10.3897/BDJ.12.e129933.figure4</object-id><label>Figure 4.</label><caption><p><tp:taxon-name><tp:taxon-name-part taxon-name-part-type="genus" reg="Karschia">Karschia</tp:taxon-name-part> (<tp:taxon-name-part taxon-name-part-type="subgenus" reg="Karschia">Karschia</tp:taxon-name-part>) <tp:taxon-name-part taxon-name-part-type="species" reg="shannan">shannan</tp:taxon-name-part></tp:taxon-name> sp. nov., female paratype: <bold>A</bold> Left chelicerae, retrolateral aspect; <bold>B</bold> Left chelicerae, prolateral aspect; <bold>C</bold> Dentition on left cheliceral fixed finger, ventral aspect; <bold>D</bold> Dentition on left cheliceral movable finger, ventral aspect; <bold>E</bold> Propeltidium, dorsal aspect; <bold>F</bold> Genital operculum, ventral aspect; <bold>G</bold> Ctenidia on sternite IV, ventral aspect. Scale bars = 1.0 mm (A, B, E); 0.5 mm (C, D, F, G).</p></caption><graphic xmlns:xlink="http://www.w3.org/1999/xlink" xlink:href="bdj-12-e129933-g004.jpg" position="float" id="oo_1070722.jpg" orientation="portrait" xlink:type="simple"><uri content-type="original_file" xlink:type="simple">https://binary.pensoft.net/fig/1070722</uri></graphic></fig><fig id="F11737373" position="float" orientation="portrait"><object-id xmlns:xlink="http://www.w3.org/1999/xlink" content-type="arpha" xlink:type="simple">E75333C7-364B-5EBE-A1EB-798107D15232</object-id><object-id xmlns:xlink="http://www.w3.org/1999/xlink" content-type="doi" xlink:type="simple">10.3897/BDJ.12.e129933.figure5</object-id><label>Figure 5.</label><caption><p>Map plotting known locality records.</p></caption><graphic xmlns:xlink="http://www.w3.org/1999/xlink" xlink:href="bdj-12-e129933-g005.jpg" position="float" id="oo_1123817.jpg" orientation="portrait" xlink:type="simple"><uri content-type="original_file" xlink:type="simple">https://binary.pensoft.net/fig/1123817</uri></graphic></fig></tp:treatment-sec></tp:taxon-treatment>
